# Supplementary material for: Integrated Analysis of DNA Methylation and RNA Transcriptome during In Vitro Differentiation of Human Pluripotent Stem Cells into Retinal Pigment Epithelial Cells
Source: PLoS One. 2014 Mar 17;9(3):e91416. doi: 10.1371/journal.pone.0091416 (PMC3956675; doi:10.1371/journal.pone.0091416)
Supplement: File S1 — The gene names and the methylation values for the different samples underlying Figure 2A . (XLS) [file pone.0091416.s011.xls]

## Sheet: Sheet1
GeneName	H9ES	H9PD	H9PC	H9RPE
ACTC1	0.041675	0.10715	0	0.875
ACYP2	0.115078	0.0384667	0	0.676556
ADORA2A-AS1	0.333513	0.42696	0.3266	0.855953
ADORA2B	0.32338	0.69336	0.1928	0.963
AEBP1	0.0104583	0.002925	0.00126667	0.528008
AK1	0.556275	0.78675	0.1144	0.244425
ALX3	0.0771636	0.0687545	0.0456636	0.745382
APCDD1	0.00678333	0.0422667	0.0330167	0.761417
ARC	0.593671	0.806657	0.228571	0.408171
ATG4A	0.441836	0.3987	0.546636	0.00563571
BEX5	0.8091	0.56064	0.88458	0.374
BHMT2	0.401392	0.915677	0.9056	0.983877
BTG4	0	0	0.00932	0.59326
BZRAP1	0.538217	0.576383	0.3291	0.835233
C10orf53	0.391025	0.507375	0.215125	0.7273
C10orf71	0.8595	0.833285	0.267408	0.6384
C11orf91	0.175	0.23638	0.02692	0.67274
C11orf93	0.25	0.321425	0.2	0.777775
C19orf35	0.256167	0.57425	0.266667	0.79445
C1orf210	0.20605	0.2125	0.17435	0.7921
C9orf129	0.2565	0.569013	0.45395	0.982163
CACNA1C-AS1	0.00793333	0.0123444	0	0.629656
CALHM2	0.58	0.8611	0.3125	0.9265
CBLC	0.190163	0.227275	0.16125	0.7912
CBLN4	0.215164	0.338282	0.974536	0.951882
CD74	0.29706	0.46088	0.12776	0.66874
CDH3	0.026	0.01924	0.05174	0.95666
CIB1	0.358208	0.66105	0.838408	0.166667
CMKLR1	0.28395	0.48795	0.179075	0.87395
CMYA5	0.104462	0.1145	0.0859154	0.606238
CNKSR1	0.28645	0.51575	0.26215	0.94645
COL1A2	0.01334	0.02	0.01428	0.85418
COL24A1	0.0480625	0.0357	0.022725	0.549238
CPLX3	0.4671	0.66667	0.09431	0.01769
CRABP2	0	0	0	0.660725
CRYAB	0.4709	0.58215	0.0587	0.0125
CSRNP1	0.0591364	0.069	0.319473	0.855973
CWH43	0.43394	0.40367	0.10371	0.62495
CYP26C1	0.20537	0.2	0.178895	0.976515
DCTN5	0.197814	0.500543	0	0.839507
DDX26B	0.78	0.55998	0.77272	0
DKFZp686K1684	0.0287333	0.0345133	0.01908	0.52822
DPYSL5	0	0.0542333	0	0.67855
ECHDC3	0.174683	0.274067	0.0555333	0.558833
EGFL6	0.42	0.13332	0.7273	0.53334
EMILIN3	0.53593	0.64875	0.31614	0.95065
EPHA1-AS1	0.09502	0.0674	0.1	0.81366
ESYT3	0.358	0.69832	0.45556	0.9676
EVA1C	0.1327	0.1636	0.108184	0.709895
EVC2	0.07864	0.19554	0.04958	0.59896
F2R	0.0596913	0.105309	0.0357174	0.596674
FAM132A	0.55	0.92082	0.28252	0.30512
FKBP11	0.016675	0.047925	0	0.75
FLJ12334	0.30238	0.4436	0.0486	0.56226
FLJ42709	0.0211667	0.015275	0.307642	0.932967
FOXL1	0.091725	0.093875	0.374125	0.93775
FXYD1	0.89698	0.92182	0.28572	0.48
GALNT15	0.88315	0.8312	0.2492	0.083725
GORAB	0.45	0.2	0.04	0.5475
GPER	0.427075	0.58695	0	0.01
GPR124	0.117625	0.19875	0.128075	0.710925
GPR75	0.09525	0.677117	0.0476167	1
GPR75-ASB3	0.09525	0.677117	0.0476167	1
GREM1	0.0654833	0.0359	0.00298333	0.835167
GYPC	0.34562	0.52042	0.33072	0.8857
HIC1	0.197982	0.453491	0.178155	0.792927
HIST1H3I	0.213425	0.0878625	0.63835	0.553037
HSP90AA1	0.153533	0.3875	0.154517	0.736533
HSPB2	0.4709	0.58215	0.0587	0.0125
HSPB2-C11orf52	0.4709	0.58215	0.0587	0.0125
HSPB6	0.0251125	0.05345	0.0315875	0.75395
IFNGR2	0.21666	0.34444	0.06	0.82
INPP5E	0.41904	0.58066	0.07318	0.02856
KIAA1211L	0.03022	0.05948	0.01794	0.59424
KIT	0.00794286	0.0242714	0.0121286	0.591686
KLHL31	0.183337	0.280075	0.15	0.792075
KRT7	0.0839769	0.160854	0.0307692	0.822638
KRTCAP3	0.0263875	0.03005	0	0.540763
LAMC2	0.07145	0.153	0.0128167	0.632533
LBX2	0.273833	0.212867	0.245225	0.789142
LCN9	0.84415	0.854287	0.335938	0.852087
LINC00086	0.76188	0.59094	0.16666	0.67902
LOC100129175	0.1158	0.20908	0.141093	0.76092
LOC100132111	0.363487	0.45202	0.3386	0.880413
LOC100132891	0.0579833	0	0.00725	0.677133
LOC100653515	0.97838	0.92076	0.32592	0.5625
LOC283143	0.154767	0.266633	0.20555	0.770833
LOC285084	0.0260429	0.0309143	0.0297571	0.969843
LOC84931	0.0109857	0.083	0.0452429	0.689629
LRRC15	0.402775	0.655175	0.083325	0.3141
LRRC25	0.26922	0.48054	0.1077	0.7438
LRRC61	0.436971	0.815986	0.272286	0.971429
LY75	0.0098	0.0406	0.04445	0.570467
LY75-CD302	0.0098	0.0406	0.04445	0.570467
LYPD1	0.01865	0.0216083	0.003025	0.956858
MED7	0.296317	0.40865	0.0157833	0.63195
MID2	0.60525	0.50685	0.66025	0.0993
MIR1203	0.60118	0.71444	0.42912	0.98824
MIR141	0.0523857	0.0283	0.648829	0.889914
MIR184	0.21056	0.48628	0.22392	0.94464
MIR1914	0.05584	0.23294	0.10426	0.95518
MIR193B	0	0.022725	0.01785	0.892875
MIR200C	0.0523857	0.0283	0.648829	0.889914
MIR219-2	0.0620579	0.0797947	0.0173842	0.852047
MIR2964A	0.137195	0.119264	0.0188045	0.871877
MIR34B	0	0	0.00932	0.59326
MIR34C	0	0	0.00932	0.59326
MIR375	0.1158	0.20908	0.141093	0.76092
MIR4285	0.244533	0.21555	0.163067	0.690183
MIR4488	0.29118	0.4563	0.08104	0.58406
MIR4726	0.0517692	0.1006	0.135638	0.760308
MMP15	0.25331	0.20539	0.24167	0.84058
MMP23B	0.134136	0.172145	0.0234545	0.604482
MPV17L	0.560567	0.6402	0.0325444	0.756589
MRPS21	0.08125	0.0708375	0.749625	0.0818375
MT1E	0.0773667	0.119133	0.0636111	0.628811
MT1H	0.1013	0.166608	0.0448917	0.68365
MT1IP	0.0576875	0.1576	0.132475	0.795637
MT1L	0.0463909	0.0578	0.0261727	0.558855
MX1	0.0256333	0.270833	0.915767	0.05715
MYCBPAP	0.0906	0.03942	0.09	0.66614
MYF6	0.26366	0.35	0.38895	0.96667
NCMAP	0.1017	0.16875	0.020825	0.789475
NFAM1	0.67105	0.753525	0.16345	0.936375
NGRN	0.358208	0.66105	0.838408	0.166667
NPY	0.199475	0.336275	0	0.747375
NRN1L	0.1031	0.389771	0.038	0.646
NT5DC2	0.24	0.55216	0.33326	0.8691
NUPR1	0.836025	0.8627	0.75415	0.076925
NWD1	0.820825	0.90795	0.859625	0
OAS3	0.15	0.708333	0.0925833	0.0277833
OVOL1	0.38095	0.433333	0.19445	0.749983
PADI2	0.106722	0.141678	0.1551	0.766211
PALB2	0.219963	0.512975	0.0208312	0.814119
PARD6G-AS1	0.803575	0.894725	0.305525	0.549975
PCDHA2	0.0351167	0.0430333	0.0406667	0.566117
PCSK9	0.198538	0.281388	0.204025	0.778825
PEAR1	0.121036	0.128479	0.0674357	0.626129
PGAM1P5	0.845575	0.85975	0.8264	0.22825
PIM2	0.48002	0.58702	0.615	0.04
PITX1	0.0463	0.0521857	0.0423429	0.9019
PLA2G3	0.23118	0.36668	0.00454	0.73888
PLA2G5	0.96166	0.86408	0.89166	0.36936
PLEKHA2	0.0619889	0.128867	0.0720444	0.602856
PLEKHN1	0.13332	0.51428	0	0
PRKCZ	0.895228	0.895	0.391178	0.790544
PROB1	0.164587	0.301687	0.123213	0.75
PSMD10	0.441836	0.3987	0.546636	0.00563571
PTPDC1	0.61334	0.57144	0.33628	0.93334
PYROXD2	0.614625	0.5738	0.057175	0.17
RAB19	0.1434	0.24474	0.03442	0.72046
RAET1L	0.177742	0.501325	0.274367	0.943333
RASIP1	0.587093	0.518353	0.352647	0.943087
RBFOX1	0.93525	0.9677	0.4266	0.893925
RFX8	0.0635	0.175	0.120367	0.7917
RNF112	0.505029	0.784243	0.385871	0.895686
RNF212	0.282793	0.462693	0.207143	0.910714
RPH3AL	0.724	0.574986	0.0277	0.7707
SALL4	0	0	0.03125	0.950525
SATB2-AS1	0.041125	0.017425	0.0328125	0.578363
SDSL	0.665617	0.75835	0.168983	0.128217
SETDB1	0.476509	0.640691	0.2008	0.949618
SLC15A3	0.0830364	0.0755909	0.136136	0.877891
SLC26A10	0.152792	0.144508	0.1982	0.717115
SLC51A	0.45077	0.79621	0.27179	0.8725
SLFN12L	0.119262	0.2158	0.0310385	0.563738
SNORA10	0.72995	0.861125	0.776425	0.08035
SNORA64	0.72995	0.861125	0.776425	0.08035
SNX9	0.1788	0.283729	0.192843	0.774029
TBC1D16	0.11906	0.2923	0.03076	0.92728
TBX15	0.0767923	0.0221846	0.0268462	0.710385
TCEA3	0.024425	0.0607125	0.0096125	0.560187
TDGF1	0.0357769	0.0246615	0.0784769	0.952069
TINAGL1	0.146787	0.166463	0.118587	0.921438
TMEM176A	0.184025	0.3512	0.00735	0.64585
TMEM220	0.123225	0.1375	0.1327	0.6857
TMEM30B	0.0633333	0.0992667	0.0897333	0.829833
TMEM82	0.605225	0.55175	0.21295	0.79785
TMEM88	0.0352591	0.0518545	0.183255	0.711723
TOR4A	0.2395	0.6497	0.0711	0.93305
TPPP3	0.13936	0.15652	0.08822	0.83214
TRABD	0.125	0.21875	0.45	0.98385
UBA1	0.625025	0.230775	0.0667	0.589375
UPB1	0.290671	0.386029	0.288021	0.845664
UQCRC1	0.178589	0.245133	0.0970444	0.6979
USP44	0.0143	0.030825	0.058625	0.685075
VSIG2	0.01428	0.03524	0.037	0.84592
VSNL1	0.0091	0.0087	0	0.69368
VSX2	0.0956375	0.0881	0.0176125	0.582725
WDR86-AS1	0.0323	0.020825	0.03125	0.66665
WFIKKN1	0.6598	0.660143	0.0416714	0.441
WT1	0.09647	0.16203	0.04925	0.8094
YBX2	0.11132	0.08379	0.11459	0.65966
ZBTB7C	0.28767	0.29533	0.2979	0.79966
ZFR	0	0.05456	0.1247	0.97692
ZNF132	0.645322	0.582	0.9697	0.429644
ZNF300	0.251344	0.4463	0.226467	0.798611
ZNF506	0.00256154	0.0158538	0.702715	0.00699231
ZNF606	0.652783	0.233333	0.242067	0.845233
ZNF708	0.17266	0.26458	0	0.56239
ZPBP	0.07584	0.05112	0.0504	0.73094
